# Supplementary material for: DFT Study of Molecular Structure, Electronic and Vibrational Spectra of Tetrapyrazinoporphyrazine, Its Perchlorinated Derivative and Their Al, Ga and In Complexes
Source: Int J Mol Sci. 2022 May 11;23(10):5379. doi: 10.3390/ijms23105379 (PMC9141967; doi:10.3390/ijms23105379)
Supplement: Supplementary file 1 [file ijms-23-05379-s001.zip]

Archive with 1 entries (1 files):
- ijms-1710478-supplementary.pdf
